# Supplementary material for: Hormonal Function of Undescended Testes Before Orchidopexy in Prepubertal Boys
Source: J Clin Med. 2024 Dec 27;14(1):73. doi: 10.3390/jcm14010073 (PMC11721048; doi:10.3390/jcm14010073)
Supplement: Supplementary file 1 [file jcm-14-00073-s001.zip]

Archive with 8 entries (8 files):
- Table S1a.pdf
- Table S1b.pdf
- Table S2a.pdf
- Table S2b.pdf
- Table S3a.pdf
- Table S3b.pdf
- Table S4a.pdf
- Table S4b.pdf
